# Supplementary material for: Cellular Immune Response Induced by DNA Immunization of Mice with Drug Resistant Integrases of HIV-1 Clade A Offers Partial Protection against Growth and Metastatic Activity of Integrase-Expressing Adenocarcinoma Cells
Source: Microorganisms. 2021 Jun 4;9(6):1219. doi: 10.3390/microorganisms9061219 (PMC8226624; doi:10.3390/microorganisms9061219)
Supplement: Supplementary file 1 [file microorganisms-09-01219-s001.zip]

Archive with 1 entries (1 files):
- microorganisms-1223555-supplementary.pdf
